# Supplementary material for: Machine-Milking Practices, Animal Welfare-Related Reactions and Quality of Milk Produced in Dairy Sheep Farms
Source: Animals (Basel). 2025 Oct 23;15(21):3078. doi: 10.3390/ani15213078 (PMC12609417; doi:10.3390/ani15213078)
Supplement: Supplementary file 1 [file animals-15-03078-s001.zip]

Archive with 1 entries (1 files):
- animals-3880693-supplementary.pdf
